# Supplementary material for: Plausible Protective Role of Encephalartos villosus Extract in Acetic-Acid-Induced Ulcerative Colitis in Rats
Source: Pharmaceuticals (Basel). 2023 Oct 9;16(10):1431. doi: 10.3390/ph16101431 (PMC10609761; doi:10.3390/ph16101431)
Supplement: Supplementary file 1 [file pharmaceuticals-16-01431-s001.zip]

Archive with 1 entries (1 files):
- pharmaceuticals-2614490-supplementary.pdf
